# Supplementary material for: Prevention of tumorigenesis in mice by exercise is dependent on strain background and timing relative to carcinogen exposure
Source: Sci Rep. 2017 Feb 22;7:43086. doi: 10.1038/srep43086 (PMC5320535; doi:10.1038/srep43086)
Supplement: Supplementary Dataset [file srep43086-s1.xls]

## Sheet: AllSample_Tissue_q0.05
GO id	GO type	GO term	size	p-value	q-value
GO:0044424	CC	intracellular part	11555	6.80153e-131	8.22985e-129
GO:0005622	CC	intracellular	11997	2.14374e-119	1.29696e-117
GO:0043229	CC	intracellular organelle	10092	6.56246e-112	2.64686e-110
GO:0043227	CC	membrane-bounded organelle	9072	6.43722e-102	1.94726e-100
GO:0043231	CC	intracellular membrane-bounded organelle	9038	8.99807e-102	2.87038e-99
GO:0005634	CC	nucleus	5342	5.05116e-77	1.50525e-74
GO:0044446	CC	intracellular organelle part	5666	2.25466e-71	5.45627e-70
GO:0005737	CC	cytoplasm	8573	1.029e-70	1.64126e-68
GO:0044237	BP	cellular metabolic process	7751	2.24913e-70	2.54151e-68
GO:0044428	CC	nuclear part	2136	1.08141e-66	1.1499e-64
GO:0071704	BP	organic substance metabolic process	8386	6.34523e-58	3.58506e-56
GO:0044260	BP	cellular macromolecule metabolic process	6047	8.54228e-58	5.78312e-55
GO:0043233	CC	organelle lumen	2087	2.6449e-57	5.33389e-56
GO:0070013	CC	intracellular organelle lumen	2076	3.90681e-57	3.11568e-55
GO:0031981	CC	nuclear lumen	1732	1.06345e-56	1.58453e-54
GO:0044238	BP	primary metabolic process	8100	2.50271e-56	9.42687e-55
GO:0034641	BP	cellular nitrogen compound metabolic process	4863	6.31932e-47	2.13909e-44
GO:0006139	BP	nucleobase-containing compound metabolic process	4612	6.02306e-45	1.3592e-42
GO:0043170	BP	macromolecule metabolic process	6826	9.99457e-45	1.69158e-42
GO:0006807	BP	nitrogen compound metabolic process	5165	1.81178e-44	5.11828e-43
GO:0006725	BP	cellular aromatic compound metabolic process	4764	5.87406e-43	7.95347e-41
GO:0046483	BP	heterocycle metabolic process	4737	1.65586e-42	1.86836e-40
GO:0010467	BP	gene expression	4013	9.86114e-42	1.57384e-38
GO:1901360	BP	organic cyclic compound metabolic process	4935	2.35606e-41	2.27865e-39
GO:0090304	BP	nucleic acid metabolic process	3996	2.66824e-41	2.12926e-38
GO:0016070	BP	RNA metabolic process	3450	1.58099e-38	8.41086e-36
GO:0043228	CC	non-membrane-bounded organelle	3163	4.07915e-36	7.05111e-35
GO:0043232	CC	intracellular non-membrane-bounded organelle	3163	4.07915e-36	2.6025e-34
GO:0003723	MF	RNA binding	836	2.53155e-35	1.07085e-32
GO:0005654	CC	nucleoplasm	1104	2.84803e-34	2.82904e-32
GO:0044249	BP	cellular biosynthetic process	4535	1.39298e-32	1.17881e-30
GO:1901576	BP	organic substance biosynthetic process	4604	1.58463e-32	1.19199e-30
GO:0009058	BP	biosynthetic process	4681	1.63718e-32	3.70002e-31
GO:0034645	BP	cellular macromolecule biosynthetic process	3771	1.86876e-32	7.45636e-30
GO:0044444	CC	cytoplasmic part	5777	7.51832e-32	3.99724e-30
GO:0043234	CC	protein complex	3230	3.35843e-31	5.07963e-30
GO:0009059	BP	macromolecule biosynthetic process	3847	4.79324e-31	1.53e-28
GO:0005515	MF	protein binding	6297	2.11507e-30	1.90356e-28
GO:0005730	CC	nucleolus	605	1.83482e-28	1.36694e-26
GO:0030529	CC	ribonucleoprotein complex	677	3.99258e-28	5.3678e-27
GO:0044267	BP	cellular protein metabolic process	2865	1.19819e-27	3.18717e-25
GO:0016043	BP	cellular component organization	3696	2.81563e-27	5.30277e-26
GO:0044451	CC	nucleoplasm part	855	1.2443e-25	7.41601e-24
GO:0043167	MF	ion binding	5878	3.48435e-25	1.56796e-23
GO:0006996	BP	organelle organization	2205	1.47759e-24	1.00033e-22
GO:0031323	BP	regulation of cellular metabolic process	3980	3.17396e-24	7.23662e-22
GO:0019222	BP	regulation of metabolic process	4416	8.77058e-23	5.39789e-21
GO:1901363	MF	heterocyclic compound binding	5216	7.93923e-22	2.38177e-20
GO:0097159	MF	organic cyclic compound binding	5279	4.07808e-21	9.17567e-20
GO:0022613	BP	ribonucleoprotein complex biogenesis	237	6.02717e-21	3.40033e-19
GO:0042254	BP	ribosome biogenesis	169	6.59545e-21	1.31579e-18
GO:0007049	BP	cell cycle	1175	7.90078e-21	4.11448e-19
GO:0080090	BP	regulation of primary metabolic process	3945	1.68078e-20	2.98059e-18
GO:0051171	BP	regulation of nitrogen compound metabolic process	3149	3.64269e-20	5.81373e-18
GO:0000166	MF	nucleotide binding	2348	8.66411e-20	1.06135e-17
GO:1901265	MF	nucleoside phosphate binding	2348	8.66411e-20	1.06135e-17
GO:0043412	BP	macromolecule modification	2248	2.32438e-19	3.37246e-17
GO:0036094	MF	small molecule binding	2499	6.01855e-19	1.08334e-17
GO:0060255	BP	regulation of macromolecule metabolic process	3845	6.47806e-19	8.61582e-17
GO:0033554	BP	cellular response to stress	1032	8.06644e-19	3.9007e-17
GO:0044271	BP	cellular nitrogen compound biosynthetic process	3240	1.15929e-18	1.42325e-16
GO:0034654	BP	nucleobase-containing compound biosynthetic process	3127	3.00775e-17	3.42884e-15
GO:0019538	BP	protein metabolic process	3627	3.49358e-17	1.57677e-15
GO:0019438	BP	aromatic compound biosynthetic process	3193	4.27324e-17	4.54673e-15
GO:0043168	MF	anion binding	2667	5.68532e-17	4.64301e-15
GO:0018130	BP	heterocycle biosynthetic process	3193	5.97969e-17	5.96474e-15
GO:0048523	BP	negative regulation of cellular process	2601	8.65186e-17	8.12257e-15
GO:0003676	MF	nucleic acid binding	3224	1.36781e-16	8.37786e-15
GO:0036211	BP	protein modification process	2149	2.01856e-16	1.78979e-14
GO:0044085	BP	cellular component biogenesis	1607	3.47796e-16	5.61443e-15
GO:0048519	BP	negative regulation of biological process	2974	4.5651e-16	1.93161e-14
GO:0009889	BP	regulation of biosynthetic process	3114	5.57605e-16	4.68388e-14
GO:1901362	BP	organic cyclic compound biosynthetic process	3298	1.01692e-15	8.11502e-14
GO:0005681	CC	spliceosomal complex	153	1.96837e-15	8.97014e-14
GO:0016818	MF	hydrolase activity, acting on acid anhydrides, in phosphorus-containing anhydrides	773	2.62682e-15	5.55573e-13
GO:0016817	MF	hydrolase activity, acting on acid anhydrides	786	1.92093e-14	9.41256e-13
GO:0006974	BP	response to DNA damage stimulus	549	2.19953e-14	1.67165e-12
GO:0022402	BP	cell cycle process	849	3.79385e-14	1.51085e-12
GO:0032549	MF	ribonucleoside binding	1835	5.73662e-14	8.08863e-12
GO:0032553	MF	ribonucleotide binding	1872	1.06787e-13	9.66067e-12
GO:0035639	MF	purine ribonucleoside triphosphate binding	1826	1.14192e-13	9.66067e-12
GO:0001883	MF	purine nucleoside binding	1834	1.48373e-13	1.04603e-11
GO:0001882	MF	nucleoside binding	1845	1.53319e-13	6.26053e-12
GO:0017076	MF	purine nucleotide binding	1873	5.43998e-13	3.2873e-11
GO:0046872	MF	metal ion binding	3827	8.09334e-13	4.27935e-11
GO:0043169	MF	cation binding	3877	1.31899e-12	4.61648e-11
GO:0006793	BP	phosphorus metabolic process	2035	1.84053e-12	6.92245e-11
GO:0048522	BP	positive regulation of cellular process	2753	1.97612e-12	1.43358e-10
GO:0019899	MF	enzyme binding	987	2.07087e-12	6.34205e-11
GO:0030880	CC	RNA polymerase complex	93	2.26266e-12	9.02234e-11
GO:0000428	CC	DNA-directed RNA polymerase complex	93	2.26266e-12	9.63245e-11
GO:0055029	CC	nuclear DNA-directed RNA polymerase complex	93	2.26266e-12	9.63245e-11
GO:0051641	BP	cellular localization	1696	2.58667e-12	3.65367e-11
GO:0000278	BP	mitotic cell cycle	551	3.81001e-12	2.57447e-10
GO:0006796	BP	phosphate-containing compound metabolic process	1992	3.87139e-12	2.57447e-10
GO:0033036	BP	macromolecule localization	1664	3.88879e-12	4.88259e-11
GO:0048518	BP	positive regulation of biological process	3210	5.04367e-12	1.79714e-10
GO:0007017	BP	microtubule-based process	437	2.53984e-11	8.59736e-10
GO:0046907	BP	intracellular transport	961	3.10548e-11	1.00115e-09
GO:0051276	BP	chromosome organization	716	3.44806e-11	2.20124e-09
GO:0005694	CC	chromosome	672	3.68869e-11	1.37404e-09
GO:0070727	BP	cellular macromolecule localization	819	3.77916e-11	1.16295e-09
GO:0034613	BP	cellular protein localization	815	3.92808e-11	2.41124e-09
GO:0016787	MF	hydrolase activity	2405	4.52231e-11	6.78346e-10
GO:0043933	BP	macromolecular complex subunit organization	1183	4.86939e-11	1.4333e-09
GO:0051128	BP	regulation of cellular component organization	1219	5.73552e-11	1.61789e-09
GO:0051649	BP	establishment of localization in cell	1460	5.81576e-11	6.57181e-10
GO:0044710	BP	single-organism metabolic process	2353	6.88887e-11	7.07675e-10
GO:0051301	BP	cell division	469	6.92274e-11	1.87468e-09
GO:0071013	CC	catalytic step 2 spliceosome	66	8.81584e-11	2.753e-09
GO:0008219	BP	cell death	1391	9.10211e-11	2.37005e-09
GO:0005829	CC	cytosol	1170	9.23824e-11	2.753e-09
GO:0009056	BP	catabolic process	1573	1.08547e-10	1.02215e-09
GO:0008104	BP	protein localization	1444	1.10119e-10	2.76112e-09
GO:1901575	BP	organic substance catabolic process	1432	1.65096e-10	3.99179e-09
GO:0012501	BP	programmed cell death	1320	1.90731e-10	1.12743e-08
GO:0006810	BP	transport	2901	2.01363e-10	1.71765e-09
GO:0016265	BP	death	1396	2.12807e-10	1.71765e-09
GO:0048285	BP	organelle fission	366	2.21419e-10	1.26209e-08
GO:0071702	BP	organic substance transport	1619	2.24847e-10	5.24901e-09
GO:0007067	BP	mitosis	339	2.70402e-10	1.48815e-08
GO:0005819	CC	spindle	243	3.67545e-10	1.30274e-08
GO:0003682	MF	chromatin binding	356	4.08882e-10	5.25706e-09
GO:0009892	BP	negative regulation of metabolic process	1382	5.52572e-10	2.93968e-08
GO:0005815	CC	microtubule organizing center	469	7.65517e-10	2.07386e-08
GO:0071822	BP	protein complex subunit organization	900	1.02344e-09	5.26904e-08
GO:0006259	BP	DNA metabolic process	825	1.10728e-09	5.52257e-08
GO:0045184	BP	establishment of protein localization	1110	1.33767e-09	1.00771e-08
GO:0000226	BP	microtubule cytoskeleton organization	286	1.49054e-09	7.20877e-08
GO:0031090	CC	organelle membrane	2232	1.84721e-09	2.23513e-08
GO:0016740	MF	transferase activity	1786	2.1842e-09	2.45723e-08
GO:0044248	BP	cellular catabolic process	1302	2.79352e-09	6.30403e-08
GO:0015031	BP	protein transport	1064	2.84466e-09	1.33532e-07
GO:0005856	CC	cytoskeleton	1705	4.57322e-09	1.13568e-07
GO:0051726	BP	regulation of cell cycle	597	5.05977e-09	2.30726e-07
GO:0010646	BP	regulation of cell communication	1971	7.64101e-09	3.38751e-07
GO:0022607	BP	cellular component assembly	1454	8.45263e-09	1.84595e-07
GO:0009966	BP	regulation of signal transduction	1752	9.61311e-09	4.14663e-07
GO:0016482	BP	cytoplasmic transport	515	1.01584e-08	4.26653e-07
GO:0000228	CC	nuclear chromosome	273	1.23582e-08	2.83289e-07
GO:0023051	BP	regulation of signaling	1967	1.37354e-08	2.9059e-07
GO:0044427	CC	chromosomal part	579	1.37782e-08	4.39526e-07
GO:0005739	CC	mitochondrion	1549	1.38385e-08	2.94562e-07
GO:0009893	BP	positive regulation of metabolic process	1817	1.81226e-08	7.41631e-07
GO:0003713	MF	transcription coactivator activity	177	2.06358e-08	9.69881e-07
GO:0005813	CC	centrosome	335	2.0916e-08	4.15531e-07
GO:0006886	BP	intracellular protein transport	545	2.20466e-08	8.79659e-07
GO:0006950	BP	response to stress	2332	2.87818e-08	2.03272e-07
GO:0044281	BP	small molecule metabolic process	1680	3.40315e-08	6.98161e-07
GO:0044765	BP	single-organism transport	2283	5.10023e-08	3.39015e-07
GO:0007010	BP	cytoskeleton organization	763	5.91645e-08	2.30309e-06
GO:0016779	MF	nucleotidyltransferase activity	117	6.16173e-08	2.60641e-06
GO:0070887	BP	cellular response to chemical stimulus	1268	6.56773e-08	1.30775e-06
GO:0051169	BP	nuclear transport	284	9.98081e-08	3.79271e-06
GO:0003712	MF	transcription cofactor activity	326	1.00073e-07	2.7242e-06
GO:0033043	BP	regulation of organelle organization	529	1.08176e-07	4.01511e-06
GO:0009894	BP	regulation of catabolic process	488	1.95436e-07	7.08901e-06
GO:0000989	MF	transcription factor binding transcription factor activity	357	2.20993e-07	2.20993e-06
GO:0005657	CC	replication fork	40	2.7254e-07	5.07605e-06
GO:0033993	BP	response to lipid	502	3.00254e-07	1.0649e-05
GO:0003677	MF	DNA binding	1950	3.63465e-07	1.39769e-05
GO:0005794	CC	Golgi apparatus	990	5.5836e-07	9.78772e-06
GO:0001558	BP	regulation of cell growth	238	6.56659e-07	2.27832e-05
GO:1901135	BP	carbohydrate derivative metabolic process	1024	6.85088e-07	1.32516e-05
GO:0070603	CC	SWI/SNF superfamily-type complex	51	6.93328e-07	2.01065e-05
GO:0005874	CC	microtubule	335	7.58055e-07	2.01516e-05
GO:0048583	BP	regulation of response to stimulus	2217	7.66862e-07	1.44213e-05
GO:0034399	CC	nuclear periphery	93	8.01279e-07	1.32656e-05
GO:0023057	BP	negative regulation of signaling	712	8.16553e-07	2.77281e-05
GO:0071495	BP	cellular response to endogenous stimulus	553	8.56748e-07	1.56762e-05
GO:0012505	CC	endomembrane system	1599	8.96407e-07	9.86048e-06
GO:0016788	MF	hydrolase activity, acting on ester bonds	735	9.31243e-07	2.28155e-05
GO:0009719	BP	response to endogenous stimulus	872	1.00413e-06	6.30369e-06
GO:0065003	BP	macromolecular complex assembly	971	1.01452e-06	3.37329e-05
GO:0005840	CC	ribosome	276	1.15449e-06	2.83294e-05
GO:0044430	CC	cytoskeletal part	1244	1.40695e-06	3.20583e-05
GO:1901700	BP	response to oxygen-containing compound	848	1.63144e-06	2.90654e-05
GO:1901701	BP	cellular response to oxygen-containing compound	485	1.73557e-06	5.65299e-05
GO:0044454	CC	nuclear chromosome part	240	1.73858e-06	2.72682e-05
GO:0019637	BP	organophosphate metabolic process	940	2.35889e-06	4.09479e-05
GO:0034655	BP	nucleobase-containing compound catabolic process	491	2.39899e-06	7.65757e-05
GO:0014070	BP	response to organic cyclic compound	498	2.44962e-06	7.66587e-05
GO:0070271	BP	protein complex biogenesis	727	2.52101e-06	4.26681e-05
GO:0032886	BP	regulation of microtubule-based process	108	2.59757e-06	7.97254e-05
GO:0016049	BP	cell growth	296	2.72325e-06	1.61962e-05
GO:0065009	BP	regulation of molecular function	1469	2.86859e-06	1.62076e-05
GO:0007051	BP	spindle organization	71	2.93466e-06	8.83722e-05
GO:0000502	CC	proteasome complex	66	2.98861e-06	6.35577e-05
GO:0006629	BP	lipid metabolic process	959	3.41225e-06	5.63437e-05
GO:0015631	MF	tubulin binding	197	4.27623e-06	0.000150737
GO:0044429	CC	mitochondrial part	700	4.40574e-06	8.78395e-05
GO:0072358	BP	cardiovascular system development	791	4.90072e-06	0.00014221
GO:0072359	BP	circulatory system development	791	4.90072e-06	0.00014221
GO:0032403	MF	protein complex binding	265	5.5934e-06	0.00012458
GO:0006928	BP	cellular component movement	1014	5.83791e-06	9.41015e-05
GO:0051640	BP	organelle localization	207	6.08863e-06	0.000173526
GO:0048856	BP	anatomical structure development	3858	6.38303e-06	3.43468e-05
GO:0071310	BP	cellular response to organic substance	1019	6.78281e-06	0.000189919
GO:0016363	CC	nuclear matrix	75	7.29126e-06	0.00010864
GO:0009790	BP	embryo development	1004	7.31248e-06	0.000115129
GO:0044770	BP	cell cycle phase transition	250	7.90365e-06	0.000217487
GO:0009057	BP	macromolecule catabolic process	656	9.15381e-06	0.000247618
GO:0048585	BP	negative regulation of response to stimulus	816	9.60022e-06	0.000255366
GO:0031975	CC	envelope	800	1.02788e-05	0.000103644
GO:0000922	CC	spindle pole	107	1.04734e-05	0.00019653
GO:0008047	MF	enzyme activator activity	331	1.06019e-05	9.54173e-05
GO:0050793	BP	regulation of developmental process	1496	1.19727e-05	0.000184216
GO:0031967	CC	organelle envelope	797	1.25909e-05	0.000223138
GO:0010941	BP	regulation of cell death	986	1.26252e-05	0.000330326
GO:0008134	MF	transcription factor binding	392	1.28935e-05	0.000263243
GO:0065008	BP	regulation of biological quality	2169	1.29217e-05	6.63706e-05
GO:0044767	BP	single-organism developmental process	3554	1.38854e-05	6.82194e-05
GO:0035556	BP	intracellular signal transduction	1710	1.39232e-05	0.00035841
GO:0019439	BP	aromatic compound catabolic process	534	1.48878e-05	0.000377158
GO:0051338	BP	regulation of transferase activity	490	1.62636e-05	0.000405574
GO:0042802	MF	identical protein binding	782	1.66105e-05	0.000313044
GO:0051701	BP	interaction with host	61	1.69662e-05	0.000255247
GO:0043414	BP	macromolecule methylation	141	1.74929e-05	0.000257449
GO:0046434	BP	organophosphate catabolic process	403	1.79062e-05	0.000439665
GO:0044431	CC	Golgi apparatus part	497	1.79328e-05	0.000301082
GO:0044093	BP	positive regulation of molecular function	821	1.819e-05	0.000262014
GO:0006605	BP	protein targeting	328	1.89267e-05	0.000456727
GO:0046700	BP	heterocycle catabolic process	528	1.91734e-05	0.000456727
GO:0000139	CC	Golgi membrane	446	2.1016e-05	0.000335205
GO:0080135	BP	regulation of cellular response to stress	296	2.37738e-05	0.000551005
GO:0050790	BP	regulation of catalytic activity	1103	2.38217e-05	0.000551005
GO:0008023	CC	transcription elongation factor complex	35	2.56028e-05	0.000388918
GO:0007059	BP	chromosome segregation	148	2.64672e-05	0.000373298
GO:0006753	BP	nucleoside phosphate metabolic process	680	3.04221e-05	0.000693624
GO:0042393	MF	histone binding	103	3.25135e-05	0.000568987
GO:0044270	BP	cellular nitrogen compound catabolic process	527	3.43831e-05	0.000772893
GO:0032259	BP	methylation	145	3.76232e-05	0.000177142
GO:0016042	BP	lipid catabolic process	214	3.93825e-05	0.000872978
GO:0051130	BP	positive regulation of cellular component organization	507	4.16061e-05	0.000909635
GO:0097190	BP	apoptotic signaling pathway	442	5.09276e-05	0.00109838
GO:0051656	BP	establishment of organelle localization	144	5.2654e-05	0.000237996
GO:0055086	BP	nucleobase-containing small molecule metabolic process	712	5.47155e-05	0.00116434
GO:0003735	MF	structural constituent of ribosome	226	5.64932e-05	0.000462217
GO:0042578	MF	phosphoric ester hydrolase activity	331	5.71289e-05	0.00185889
GO:1901361	BP	organic cyclic compound catabolic process	561	5.74862e-05	0.00120721
GO:0005671	CC	Ada2/Gcn5/Ada3 transcription activator complex	15	5.98029e-05	0.000848632
GO:0019904	MF	protein domain specific binding	461	5.98784e-05	0.000978015
GO:0034708	CC	methyltransferase complex	64	6.45851e-05	0.000936484
GO:0022403	BP	cell cycle phase	133	7.19554e-05	0.00149144
GO:0000819	BP	sister chromatid segregation	48	7.35477e-05	0.0015049
GO:0022626	CC	cytosolic ribosome	72	7.59583e-05	0.00102889
GO:0071559	BP	response to transforming growth factor beta stimulus	144	7.61193e-05	0.00105169
GO:0071560	BP	cellular response to transforming growth factor beta stimulus	144	7.61193e-05	0.0015378
GO:0048869	BP	cellular developmental process	2884	8.02147e-05	0.000348626
GO:0051239	BP	regulation of multicellular organismal process	1879	8.06236e-05	0.00109164
GO:0044255	BP	cellular lipid metabolic process	659	8.34766e-05	0.00110811
GO:0010212	BP	response to ionizing radiation	111	8.43775e-05	0.00168333
GO:0016772	MF	transferase activity, transferring phosphorus-containing groups	921	8.85278e-05	0.00135558
GO:0030163	BP	protein catabolic process	496	8.91921e-05	0.00175742
GO:1901137	BP	carbohydrate derivative biosynthetic process	529	9.13109e-05	0.00177722
GO:1901657	BP	glycosyl compound metabolic process	449	9.29932e-05	0.00117677
GO:0040008	BP	regulation of growth	484	9.35915e-05	0.00117677
GO:1901564	BP	organonitrogen compound metabolic process	1273	9.38638e-05	0.00117677
GO:0045595	BP	regulation of cell differentiation	1051	9.6461e-05	0.00185484
GO:0006413	BP	translational initiation	52	9.76789e-05	0.00120234
GO:0071826	BP	ribonucleoprotein complex subunit organization	96	9.98014e-05	0.00189623

## Sheet: AllSample_Strain_q0.05
GO id	GO type	GO term	size	p-value	q-value
GO:0044444	CC	cytoplasmic part	5777	8.4136e-12	1.82575e-09
GO:0005622	CC	intracellular	11997	1.00703e-10	9.16397e-09
GO:0005737	CC	cytoplasm	8573	5.63061e-09	6.10921e-07
GO:0043227	CC	membrane-bounded organelle	9072	1.03026e-07	4.68769e-06
GO:0043231	CC	intracellular membrane-bounded organelle	9038	1.95568e-07	1.41461e-05
GO:0044424	CC	intracellular part	11555	2.86703e-07	8.69666e-06
GO:0005739	CC	mitochondrion	1549	1.20139e-06	0.000246285
GO:0043229	CC	intracellular organelle	10092	4.89853e-06	0.000111442
GO:0005783	CC	endoplasmic reticulum	1177	1.22172e-05	0.00125226
GO:0071704	BP	organic substance metabolic process	8386	3.04928e-05	0.00258737
GO:0031090	CC	organelle membrane	2232	3.26253e-05	0.000593781
GO:0044432	CC	endoplasmic reticulum part	792	6.67583e-05	0.00362164
GO:0044238	BP	primary metabolic process	8100	7.6611e-05	0.00258737
GO:0044237	BP	cellular metabolic process	7751	7.7621e-05	0.00258737
GO:0044446	CC	intracellular organelle part	5666	0.000135332	0.00205253
GO:0043170	BP	macromolecule metabolic process	6826	0.000479565	0.132375
GO:0019865	MF	immunoglobulin binding	13	0.000497349	0.129808
GO:0065003	BP	macromolecular complex assembly	971	0.000499666	0.276032
GO:0030529	CC	ribonucleoprotein complex	677	0.000523566	0.00670421
GO:0005789	CC	endoplasmic reticulum membrane	692	0.000589381	0.00670421
GO:0009056	BP	catabolic process	1573	0.000798763	0.0199691
GO:0044260	BP	cellular macromolecule metabolic process	6047	0.000807668	0.132375
GO:0010447	BP	response to acidity	6	0.000853016	0.276032
GO:0003823	MF	antigen binding	111	0.00085691	0.056556
GO:0097034	BP	mitochondrial respiratory chain complex IV biogenesis	4	0.000949218	0.276032
GO:0046907	BP	intracellular transport	961	0.00096382	0.132375
GO:0042175	CC	nuclear outer membrane-endoplasmic reticulum membrane network	706	0.000999817	0.0101093
GO:0070727	BP	cellular macromolecule localization	819	0.00114813	0.132375
GO:0034613	BP	cellular protein localization	815	0.00122713	0.276032
GO:0002474	BP	antigen processing and presentation of peptide antigen via MHC class I	48	0.0012897	0.276032
GO:0003723	MF	RNA binding	836	0.00134406	0.1754
GO:0016798	MF	hydrolase activity, acting on glycosyl bonds	126	0.00135936	0.218856
GO:0000313	CC	organellar ribosome	47	0.0013652	0.0124234
GO:0005761	CC	mitochondrial ribosome	47	0.0013652	0.0592499
GO:1901575	BP	organic substance catabolic process	1432	0.00157941	0.132375
GO:0019538	BP	protein metabolic process	3627	0.00158579	0.132375
GO:0006664	BP	glycolipid metabolic process	64	0.00182408	0.276032
GO:0015935	CC	small ribosomal subunit	69	0.00185014	0.126426
GO:0019882	BP	antigen processing and presentation	98	0.00189937	0.0379874
GO:0072594	BP	establishment of protein localization to organelle	90	0.00189937	0.132375
GO:0045017	BP	glycerolipid biosynthetic process	121	0.00198189	0.276032
GO:0043933	BP	macromolecular complex subunit organization	1183	0.00207241	0.132375
GO:0050821	BP	protein stabilization	66	0.0022728	0.276032
GO:0007033	BP	vacuole organization	62	0.00231838	0.276032
GO:0044267	BP	cellular protein metabolic process	2865	0.0024406	0.276032
GO:0044455	CC	mitochondrial membrane part	134	0.00246968	0.020431
GO:0022607	BP	cellular component assembly	1454	0.00291333	0.149554
GO:0070271	BP	protein complex biogenesis	727	0.0029267	0.149554
GO:0044429	CC	mitochondrial part	700	0.00297625	0.103168
GO:0009057	BP	macromolecule catabolic process	656	0.00304659	0.313245
GO:0044248	BP	cellular catabolic process	1302	0.00324579	0.150782
GO:0005048	MF	signal sequence binding	15	0.00326102	0.235336
GO:0070013	CC	intracellular organelle lumen	2076	0.00332801	0.103168
GO:0043233	CC	organelle lumen	2087	0.00334873	0.0253945
GO:0046486	BP	glycerolipid metabolic process	219	0.00353607	0.333274
GO:0048002	BP	antigen processing and presentation of peptide antigen	64	0.00367649	0.156557
GO:0033218	MF	amide binding	145	0.00375696	0.117071
GO:0050839	MF	cell adhesion molecule binding	43	0.00376525	0.290338
GO:0022614	BP	membrane to membrane docking	5	0.00408008	0.354967
GO:0016799	MF	hydrolase activity, hydrolyzing N-glycosyl compounds	20	0.00408314	0.235336
GO:0045184	BP	establishment of protein localization	1110	0.00413657	0.0629706
GO:0005794	CC	Golgi apparatus	990	0.0046791	0.181869
GO:0044265	BP	cellular macromolecule catabolic process	523	0.00468207	0.378244
GO:0033036	BP	macromolecule localization	1664	0.0048505	0.0629706
GO:0044085	BP	cellular component biogenesis	1607	0.00503765	0.0629706
GO:0016787	MF	hydrolase activity	2405	0.00532141	0.117071
GO:0071723	MF	lipopeptide binding	3	0.00541002	0.290338
GO:0033765	MF	steroid dehydrogenase activity, acting on the CH-CH group of donors	3	0.00541002	0.235336
GO:0000099	MF	sulfur amino acid transmembrane transporter activity	3	0.00541002	0.235336
GO:0005840	CC	ribosome	276	0.00551234	0.149522
GO:0007005	BP	mitochondrion organization	256	0.00571873	0.411345
GO:0032490	BP	detection of molecule of bacterial origin	8	0.00581921	0.411345
GO:0016363	CC	nuclear matrix	75	0.00582194	0.181869
GO:0000932	CC	cytoplasmic mRNA processing body	52	0.0059723	0.181869
GO:0005759	CC	mitochondrial matrix	216	0.00621017	0.181869
GO:0033554	BP	cellular response to stress	1032	0.0065763	0.258499
GO:0031227	CC	intrinsic to endoplasmic reticulum membrane	92	0.00771356	0.19766
GO:0042277	MF	peptide binding	142	0.00827243	0.332965
GO:0015031	BP	protein transport	1064	0.00914137	0.567343
GO:0051641	BP	cellular localization	1696	0.00939438	0.104382
GO:0001539	BP	ciliary or bacterial-type flagellar motility	27	0.00949092	0.346419
GO:0001910	BP	regulation of leukocyte mediated cytotoxicity	71	0.00987364	0.567343
GO:0071013	CC	catalytic step 2 spliceosome	66	0.00987364	0.2249
GO:0042157	BP	lipoprotein metabolic process	97	0.00988442	0.567343

## Sheet: AllSample_Tissue x Wheel_q0.3
GO id	GO type	GO term	size	p-value	q-value
GO:0005622	CC	intracellular	11997	8.36713e-29	6.02433e-27
GO:0044424	CC	intracellular part	11555	5.33492e-23	1.92057e-21
GO:0043231	CC	intracellular membrane-bounded organelle	9038	1.31362e-21	1.82593e-19
GO:0043227	CC	membrane-bounded organelle	9072	2.16813e-21	5.20351e-20
GO:0043229	CC	intracellular organelle	10092	3.84529e-21	6.92152e-20
GO:0044446	CC	intracellular organelle part	5666	4.15752e-13	5.98683e-12
GO:0005634	CC	nucleus	5342	2.11894e-11	2.28846e-09
GO:0005737	CC	cytoplasm	8573	5.72848e-11	3.9813e-09
GO:0044260	BP	cellular macromolecule metabolic process	6047	9.17232e-11	3.25617e-08
GO:0031966	CC	mitochondrial membrane	508	3.00599e-10	1.39278e-08
GO:0005739	CC	mitochondrion	1549	3.88069e-10	2.09557e-08
GO:0005740	CC	mitochondrial envelope	535	9.45935e-10	3.40537e-08
GO:0044237	BP	cellular metabolic process	7751	2.1117e-09	1.75271e-07
GO:0044444	CC	cytoplasmic part	5777	2.87075e-09	9.97587e-08
GO:0044429	CC	mitochondrial part	700	1.06115e-08	2.95001e-07
GO:0044267	BP	cellular protein metabolic process	2865	1.07171e-08	7.34118e-06
GO:0043170	BP	macromolecule metabolic process	6826	1.71276e-08	3.04016e-06
GO:0044428	CC	nuclear part	2136	1.26474e-07	2.92998e-06
GO:0005743	CC	mitochondrial inner membrane	354	2.2377e-07	6.0418e-06
GO:0043234	CC	protein complex	3230	2.41434e-07	2.89721e-06
GO:0031323	BP	regulation of cellular metabolic process	3980	2.91865e-07	9.99639e-05
GO:0019866	CC	organelle inner membrane	384	3.61607e-07	7.18048e-06
GO:0044238	BP	primary metabolic process	8100	5.89e-07	2.44435e-05
GO:0019222	BP	regulation of metabolic process	4416	5.90688e-07	6.98981e-05
GO:0031981	CC	nuclear lumen	1732	1.00253e-06	2.16546e-05
GO:0010467	BP	gene expression	4013	1.03232e-06	0.000235714
GO:0031975	CC	envelope	800	1.39084e-06	1.43058e-05
GO:0046907	BP	intracellular transport	961	1.40049e-06	0.000124294
GO:0031967	CC	organelle envelope	797	2.36478e-06	4.1088e-05
GO:0080090	BP	regulation of primary metabolic process	3945	2.5429e-06	0.000368307
GO:0036211	BP	protein modification process	2149	2.68837e-06	0.000368307
GO:0070013	CC	intracellular organelle lumen	2076	3.14344e-06	4.85487e-05
GO:0031090	CC	organelle membrane	2232	3.32135e-06	2.98921e-05
GO:0005654	CC	nucleoplasm	1104	3.73396e-06	6.72112e-05
GO:0071704	BP	organic substance metabolic process	8386	3.8459e-06	0.000106403
GO:0043233	CC	organelle lumen	2087	4.27345e-06	3.41876e-05
GO:0009058	BP	biosynthetic process	4681	8.96541e-06	0.000175899
GO:0043412	BP	macromolecule modification	2248	9.2514e-06	0.0010562
GO:0044249	BP	cellular biosynthetic process	4535	9.29108e-06	0.00062164
GO:0045184	BP	establishment of protein localization	1110	1.05963e-05	0.000175899
GO:0019538	BP	protein metabolic process	3627	1.09295e-05	0.00062164
GO:0044455	CC	mitochondrial membrane part	134	1.14451e-05	8.24047e-05
GO:1901576	BP	organic substance biosynthetic process	4604	1.22577e-05	0.00062164
GO:0016070	BP	RNA metabolic process	3450	1.36621e-05	0.00133693
GO:0009059	BP	macromolecule biosynthetic process	3847	1.68902e-05	0.00144622
GO:0034641	BP	cellular nitrogen compound metabolic process	4863	1.83129e-05	0.000763169
GO:0006139	BP	nucleobase-containing compound metabolic process	4612	1.9348e-05	0.000763169
GO:0030880	CC	RNA polymerase complex	93	1.94333e-05	0.000270124
GO:0000428	CC	DNA-directed RNA polymerase complex	93	1.94333e-05	0.00026235
GO:0055029	CC	nuclear DNA-directed RNA polymerase complex	93	1.94333e-05	0.00026235
GO:0060255	BP	regulation of macromolecule metabolic process	3845	1.96018e-05	0.00149192
GO:0051171	BP	regulation of nitrogen compound metabolic process	3149	2.90502e-05	0.00183808
GO:0016197	BP	endosomal transport	107	2.95167e-05	0.00183808
GO:0042147	BP	retrograde transport, endosome to Golgi	26	4.17394e-05	0.00238262
GO:0006807	BP	nitrogen compound metabolic process	5165	4.33875e-05	0.000600194
GO:0044451	CC	nucleoplasm part	855	4.50788e-05	0.000540945
GO:0046483	BP	heterocycle metabolic process	4737	4.86822e-05	0.00172822
GO:0009889	BP	regulation of biosynthetic process	3114	5.60392e-05	0.00295283
GO:0090304	BP	nucleic acid metabolic process	3996	6.73816e-05	0.00308679
GO:0006888	BP	ER to Golgi vesicle-mediated transport	44	6.75939e-05	0.00308679
GO:0006725	BP	cellular aromatic compound metabolic process	4764	7.58943e-05	0.00244932
GO:0034645	BP	cellular macromolecule biosynthetic process	3771	7.87017e-05	0.00336942
GO:0005730	CC	nucleolus	605	7.89224e-05	0.000852362
GO:0015031	BP	protein transport	1064	8.86778e-05	0.00357319
GO:0005885	CC	Arp2/3 protein complex	7	0.000110283	0.00139357
GO:0051400	MF	BH domain binding	6	0.000110283	0.0133442
GO:0016192	BP	vesicle-mediated transport	766	0.000116857	0.00345701
GO:0005746	CC	mitochondrial respiratory chain	55	0.000150411	0.00174226
GO:0018130	BP	heterocycle biosynthetic process	3193	0.00015437	0.00587464
GO:0034654	BP	nucleobase-containing compound biosynthetic process	3127	0.000168118	0.00606108
GO:0033036	BP	macromolecule localization	1664	0.000169352	0.00200803
GO:0008104	BP	protein localization	1444	0.000171265	0.00467684
GO:0044271	BP	cellular nitrogen compound biosynthetic process	3240	0.000181493	0.00621613
GO:1901360	BP	organic cyclic compound metabolic process	4935	0.000196768	0.00498948
GO:0019438	BP	aromatic compound biosynthetic process	3193	0.000212439	0.00692957
GO:0005794	CC	Golgi apparatus	990	0.000229416	0.00225245
GO:0003676	MF	nucleic acid binding	3224	0.000241556	0.0248803
GO:0070469	CC	respiratory chain	73	0.00024689	0.00161601
GO:1901362	BP	organic cyclic compound biosynthetic process	3298	0.000278432	0.00866937
GO:1901363	MF	heterocyclic compound binding	5216	0.000595306	0.0148395
GO:0097159	MF	organic cyclic compound binding	5279	0.000659535	0.0148395
GO:0030971	MF	receptor tyrosine kinase binding	29	0.00066314	0.04012
GO:0048193	BP	Golgi vesicle transport	115	0.001058	0.0315099
GO:0046872	MF	metal ion binding	3827	0.00116211	0.045368
GO:0016482	BP	cytoplasmic transport	515	0.00132836	0.0379136
GO:0016874	MF	ligase activity	467	0.00133281	0.0199921
GO:0007005	BP	mitochondrion organization	256	0.00143169	0.0392283
GO:0016881	MF	acid-amino acid ligase activity	283	0.00149977	0.045368
GO:0033043	BP	regulation of organelle organization	529	0.00150039	0.0395294
GO:0051641	BP	cellular localization	1696	0.00152423	0.0158139
GO:0043228	CC	non-membrane-bounded organelle	3163	0.00162312	0.00973873
GO:0043232	CC	intracellular non-membrane-bounded organelle	3163	0.00162312	0.0173549
GO:0043169	MF	cation binding	3877	0.00184244	0.0948856
GO:0017025	MF	TBP-class protein binding	12	0.0019562	0.0473401
GO:0007030	BP	Golgi organization	45	0.00202114	0.051277
GO:0051649	BP	establishment of localization in cell	1460	0.00216023	0.0199222
GO:0005793	CC	endoplasmic reticulum-Golgi intermediate compartment	57	0.00232447	0.0209202
GO:0031932	CC	TORC2 complex	6	0.00267244	0.0265335
GO:0034447	BP	very-low-density lipoprotein particle clearance	6	0.00267244	0.0653794
GO:0043167	MF	ion binding	5878	0.00267721	0.0301186
GO:0071702	BP	organic substance transport	1619	0.00281483	0.0666176
GO:0045323	CC	interleukin-1 receptor complex	2	0.00283736	0.0227822
GO:0023057	BP	negative regulation of signaling	712	0.00286957	0.0677813
GO:0005741	CC	mitochondrial outer membrane	117	0.00295324	0.0227822
GO:0016879	MF	ligase activity, forming carbon-nitrogen bonds	313	0.00333311	0.114437
GO:0000151	CC	ubiquitin ligase complex	143	0.00347042	0.0321592
GO:0005829	CC	cytosol	1170	0.00359032	0.0258503
GO:0044265	BP	cellular macromolecule catabolic process	523	0.00370887	0.0846859
GO:0000145	CC	exocyst	14	0.00389094	0.0338025
GO:0003723	MF	RNA binding	836	0.00395939	0.0798478
GO:0006996	BP	organelle organization	2205	0.0041798	0.0927392
GO:0006886	BP	intracellular protein transport	545	0.00421727	0.0931881
GO:0030964	CC	NADH dehydrogenase complex	36	0.0044516	0.024655
GO:0045271	CC	respiratory chain complex I	36	0.0044516	0.0346878
GO:0005747	CC	mitochondrial respiratory chain complex I	36	0.0044516	0.0288154
GO:0016011	CC	dystroglycan complex	7	0.00449195	0.0346878
GO:0048308	BP	organelle inheritance	7	0.00449195	0.0961557
GO:0031461	CC	cullin-RING ubiquitin ligase complex	96	0.00453576	0.0288154
GO:0008565	MF	protein transporter activity	63	0.00477194	0.122878
GO:0048585	BP	negative regulation of response to stimulus	816	0.00533529	0.110748
GO:0019867	CC	outer membrane	139	0.00556162	0.0286026
GO:0080135	BP	regulation of cellular response to stress	296	0.0064534	0.126213
GO:0034613	BP	cellular protein localization	815	0.00656355	0.126213
GO:0031098	BP	stress-activated protein kinase signaling cascade	168	0.00663309	0.126213
GO:0070513	MF	death domain binding	8	0.00690388	0.119338
GO:0032947	MF	protein complex scaffold	34	0.00725035	0.0652531
GO:0008023	CC	transcription elongation factor complex	35	0.00725035	0.053042
GO:0032411	BP	positive regulation of transporter activity	33	0.00725035	0.134229
GO:0070727	BP	cellular macromolecule localization	819	0.00726715	0.151755
GO:0019740	BP	nitrogen utilization	3	0.00821027	0.0647894
GO:0006808	BP	regulation of nitrogen utilization	3	0.00821027	0.153402
GO:2001057	BP	reactive nitrogen species metabolic process	3	0.00821027	0.153402
GO:0055087	CC	Ski complex	3	0.00821027	0.0570614
GO:0000104	MF	succinate dehydrogenase activity	3	0.00821027	0.12418
GO:0015935	CC	small ribosomal subunit	69	0.00830162	0.0498097
GO:0006810	BP	transport	2901	0.00858655	0.0647894
GO:0030529	CC	ribonucleoprotein complex	677	0.00889771	0.042709
GO:0033116	CC	endoplasmic reticulum-Golgi intermediate compartment membrane	26	0.0092668	0.0613374
GO:0000152	CC	nuclear ubiquitin ligase complex	25	0.0092668	0.0526745
GO:0043024	MF	ribosomal small subunit binding	9	0.00994887	0.204947
GO:0050790	BP	regulation of catalytic activity	1103	0.00999592	0.18019

## Sheet: Tumor_Wheel_q0.3
GO id	GO type	GO term	size	p-value	q-value
GO:0043086	BP	negative regulation of catalytic activity	397	0.000760247	0.0228074
GO:0044092	BP	negative regulation of molecular function	546	0.0019606	0.0470543
GO:0051129	BP	negative regulation of cellular component organization	312	0.00998348	0.140507

## Sheet: Tumor_Strain x Wheel_q0.3
GO id	GO type	GO term	size	p-value	q-value
GO:0004930	MF	G-protein coupled receptor activity	1914	3.07534e-21	4.02869e-19
GO:0004888	MF	transmembrane signaling receptor activity	2191	3.22161e-19	2.11016e-17
GO:0004984	MF	olfactory receptor activity	1115	3.23531e-18	1.41275e-16
GO:0038023	MF	signaling receptor activity	2281	6.10067e-18	3.05033e-16
GO:0050907	BP	detection of chemical stimulus involved in sensory perception	1084	4.45057e-17	2.7104e-14
GO:0009593	BP	detection of chemical stimulus	1107	1.1224e-16	3.65901e-14
GO:0050906	BP	detection of stimulus involved in sensory perception	1121	3.22353e-16	5.25435e-14
GO:0004871	MF	signal transducer activity	2507	4.15909e-16	1.03977e-14
GO:0051606	BP	detection of stimulus	1212	1.62919e-14	1.33594e-12
GO:0050877	BP	neurological system process	2024	8.59639e-13	2.6176e-10
GO:0003008	BP	system process	2400	1.77342e-10	1.92711e-08
GO:0016021	CC	integral to membrane	6055	2.60088e-05	0.00262689
GO:0031224	CC	intrinsic to membrane	6194	7.23283e-05	0.00448435
GO:0042221	BP	response to chemical stimulus	3275	0.000469211	0.0192377
GO:0042254	BP	ribosome biogenesis	169	0.000613965	0.124635
GO:0005730	CC	nucleolus	605	0.00108162	0.0973454
GO:0005550	MF	pheromone binding	106	0.00197608	0.20156
GO:0007166	BP	cell surface receptor signaling pathway	2869	0.00248604	0.378499
GO:0036093	BP	germ cell proliferation	7	0.00296132	0.241347
GO:0038025	MF	reelin receptor activity	2	0.00304735	0.0998008
GO:0072588	CC	box H/ACA RNP complex	2	0.00304735	0.137131
GO:0005328	MF	neurotransmitter:sodium symporter activity	21	0.00493021	0.251441
GO:0005549	MF	odorant binding	115	0.00543234	0.090539
GO:0070841	BP	inclusion body assembly	8	0.00762749	0.89382
GO:0035627	BP	ceramide transport	3	0.00880611	0.89382
GO:0097001	MF	ceramide binding	3	0.00880611	0.23072
GO:0035966	BP	response to topologically incorrect protein	66	0.00910808	0.593847

## Sheet: Normal_Wheel_q0.3
term_goid	term_category	term_name	size	p-value	q-value
GO:0051130	BP	positive regulation of cellular component organization	507	0.0037915	0.171256
GO:0060606	BP	tube closure	82	0.00511212	0.171256

## Sheet: Normal_Strain x Wheel_q0.3
term_goid	term_category	term_name	size	p-value	q-value
GO:0051606	BP	detection of stimulus	1212	6.93483e-05	0.00381416
GO:0050906	BP	detection of stimulus involved in sensory perception	1121	7.20831e-05	0.0107404
GO:0004984	MF	olfactory receptor activity	1115	0.00016131	0.00483929
GO:0050907	BP	detection of chemical stimulus involved in sensory perception	1084	0.000489028	0.0938935
GO:0009593	BP	detection of chemical stimulus	1107	0.000641145	0.0477653
GO:0003008	BP	system process	2400	0.000992563	0.0492973
GO:0005675	CC	holo TFIIH complex	10	0.00181654	0.0317517
GO:0050877	BP	neurological system process	2024	0.00193498	0.185758
GO:0042221	BP	response to chemical stimulus	3275	0.00194221	0.0534107
GO:0030880	CC	RNA polymerase complex	93	0.00280162	0.0985962
GO:0000428	CC	DNA-directed RNA polymerase complex	93	0.00280162	0.0317517
GO:0055029	CC	nuclear DNA-directed RNA polymerase complex	93	0.00280162	0.0317517
GO:0004930	MF	G-protein coupled receptor activity	1914	0.00349259	0.0523889
GO:0007166	BP	cell surface receptor signaling pathway	2869	0.00445126	0.268243
GO:0000159	CC	protein phosphatase type 2A complex	17	0.00532952	0.0985962
GO:0034613	BP	cellular protein localization	815	0.00558841	0.268243
GO:0005773	CC	vacuole	342	0.00575321	0.0489023
GO:0070727	BP	cellular macromolecule localization	819	0.00580985	0.198446
GO:0007154	BP	cell communication	4862	0.00665926	0.198446
GO:0044700	BP	single organism signaling	4742	0.00737723	0.135249
GO:0038023	MF	signaling receptor activity	2281	0.00786488	0.126558
GO:0005669	CC	transcription factor TFIID complex	22	0.00809147	0.055022
GO:0007165	BP	signal transduction	4348	0.00819552	0.309324
GO:0004888	MF	transmembrane signaling receptor activity	2191	0.00942975	0.0942975
GO:0030201	BP	heparan sulfate proteoglycan metabolic process	23	0.00966637	0.309324

## Sheet: CC3140_Tissue x Wheel_q0.3
term_goid	term_category	term_name	size	p-value	q-value
GO:0003823	MF	antigen binding	111	0.000461139	0.00507253
GO:0006323	BP	DNA packaging	193	0.00977055	0.454544
